# Supplementary material for: Effect on Nutritional and Functional Characteristics by Encapsulating Rose canina Powder in Enriched Corn Extrudates
Source: Foods. 2021 Oct 11;10(10):2401. doi: 10.3390/foods10102401 (PMC8535322; doi:10.3390/foods10102401)
Supplement: Supplementary file 1 [file foods-10-02401-s001.zip]

Archive with 1 entries (1 files):
- foods-1399699-supplementary.pdf
